# Supplementary material for: Comparative testicular transcriptome of wild type and globozoospermic Dpy19l2 knock out mice
Source: Basic Clin Androl. 2013 Sep 3;23:7. doi: 10.1186/2051-4190-23-7 (PMC4346239; doi:10.1186/2051-4190-23-7)
Supplement: Supplementary file 2 — Additional file 2: Table S2: Ratios of transcripts values measured in Dpy19l2 WT and KO mice. (XLS 66 KB) [file 12610_2013_8_MOESM2_ESM.xls]

## Sheet: Feuil1
Abca1	1.19	0.79	1.25	0.85
Akd1	0.24	0.83	0.85	1.44
Ankrd32	-0.03	0.78	1.03	1.83
Ankrd49	-0.08	0.81	0.91	1.79
Aqp8	0.85	0.81	0.87	0.84
ATP6	-0.4	-1.1	-1.91	-2.61
Bhmt	1.27	0.11	2.3	1.14
C7	1.36	0.52	1.85	1
Cage1	0.3	0.87	0.78	1.35
Caps2	0.26	0.86	0.78	1.38
Cc2d2b	0.03	0.91	0.94	1.82
Ccdc144b	0.27	1.13	0.82	1.68
Ccng1	0.88	0.33	1.74	1.19
Cdc25c	0.33	0.85	0.88	1.4
Cenpp	-0.05	0.83	0.83	1.7
Cep290	-0.25	0.79	1.25	2.29
Cfhr1	0.06	0.8	0.9	1.64
Cfhr3	0.17	0.91	0.82	1.56
Chuk	0.4	0.96	0.88	1.44
Cmtm3	1.09	0.83	1.09	0.82
Cnn3	1.05	0.67	1.25	0.87
Cpe	0.86	0.49	1.29	0.92
Cylc2	0.51	0.93	0.96	1.39
Dennd4a	0.14	0.86	1.52	2.24
Dnahc12	0.03	0.84	0.96	1.77
Dnahc14	0.36	1.02	0.96	1.61
Dnahc3	0	0.86	1	1.86
Dnajb8	-0.69	-0.95	-1.01	-1.27
Dnajc13	0.14	1.02	0.97	1.86
Dpy19l2	-3.45	-4.2	-3.24	-3.99
Emb	0.75	0.84	1.6	1.69
Fam178a	0.38	0.79	0.95	1.36
Gm10629	0.91	0.95	0.76	0.8
Gm13034	0.06	0.85	0.87	1.65
Gm4776	0.53	0.79	0.92	1.19
Gm4942	0.07	0.81	0.87	1.61
Gm9805	0.35	1.18	1.81	2.64
Gstk1	0.82	-0.03	1.76	0.92
Hspd1	0.37	0.92	0.97	1.53
Ifna9	-0.66	-0.77	-1.03	-1.14
Ifnar2	0.79	0.18	1.54	0.93
Il1r1	1.07	0.98	0.89	0.8
Kif15	0.07	0.85	0.89	1.67
Lias	0.27	0.81	0.88	1.42
Lifr	0.5	0.93	0.77	1.2
Lipa	0.96	0.83	1	0.87
Lipg	0.79	0.4	1.21	0.82
Lrg1	1.24	1.02	0.79	0.57
Malat1	0.61	0.85	1.71	1.95
Med4	0.8	0.97	0.68	0.85
Mki67ip	0.33	0.78	0.81	1.25
Mum1l1	0.56	0.95	1.17	1.56
Mynn	0.17	0.84	1.07	1.73
Npl	0.92	0.48	1.44	1
Nuf2	0.04	0.91	0.99	1.85
Nup210l	0.09	0.82	0.86	1.58
Onecut2	-0.78	-0.25	-1.49	-0.97
Ppil4	0.21	0.79	0.84	1.42
Ppp2r3c	0.01	0.83	1.08	1.9
Rif1	0.08	0.91	1.19	2.03
Rnf160	-0.4	1	0.84	2.24
Setd2	-0.14	0.78	1.01	1.92
Sfrs3	-0.02	1.02	0.87	1.92
Sgk3	0.28	0.84	1.01	1.57
Shcbp1	-0.12	0.84	0.95	1.91
Slco6d1	0.06	0.93	1.48	2.35
Snord32a	-0.46	-1.69	-0.78	-2.01
Spef2	0.07	0.95	0.95	1.83
Stk33	0.14	0.88	1.01	1.74
Timp1	1.46	0.94	1.14	0.63
Tmem47	0.83	0.25	1.44	0.87
Ttc27	0.46	0.89	0.8	1.24
Zfp518	-0.02	0.82	0.82	1.65
Zfp558	-0.06	0.86	1	1.92
Zfp72	0.43	0.8	1.37	1.73
Zfp759	0.24	0.85	0.88	1.49

## Sheet: Feuil2
Additional file 2: Table S2. Ratios of transcripts values measured in Dpy19l2 WT and KO mice.
Up											Down
GENE	R1	R2	R3	R4	Average	Log2(R1)	Log2(R2)	Log2(R3)	Log2(R4)	Log2 Average	GENE	R1	R2	R3	R4	Average	Log2(R1)	Log2(R2)	Log2(R3)	Log2(R4)	Log2 Average
Gm9805	1.27273	2.27273	3.5	6.25	3.32386	0.347923	1.18442	1.80735	2.64386	1.49589	Dpy19l2	0.0915033	0.0544662	0.105927	0.0630517	0.078737	-3.45003	-4.19849	-3.23886	-3.98732	-3.71868
Malat1	1.52436	1.80128	3.26648	3.85989	2.613	0.608203	0.849024	1.70774	1.94856	1.27838	ATP6	0.758123	0.465704	0.265823	0.163291	0.413235	-0.399497	-1.10251	-1.91146	-2.61448	-1.50699
Emb	1.68478	1.79348	3.03922	3.23529	2.43819	0.752562	0.84276	1.6037	1.6939	1.22323	Snord32a	0.727132	0.310078	0.582609	0.248447	0.467066	-0.459711	-1.6893	-0.779401	-2.00899	-1.23435
Bhmt	2.41606	1.07847	4.9403	2.20522	2.66001	1.27266	0.108982	2.3046	1.14093	1.20679	Dnajb8	0.619048	0.518519	0.495763	0.415254	0.512146	-0.691878	-0.947533	-1.01228	-1.26793	-0.979905
Slco6d1	1.04348	1.9087	2.7907	5.10465	2.71188	0.0614005	0.932587	1.48063	2.35181	1.20661	Ifna9	0.634146	0.585366	0.490566	0.45283	0.540727	-0.657112	-0.77259	-1.02748	-1.14296	-0.900035
Dennd4a	1.10256	1.81197	2.86667	4.71111	2.62308	0.140863	0.857556	1.51937	2.23607	1.18846	Onecut2	0.584158	0.841584	0.355422	0.512048	0.573303	-0.775568	-0.248821	-1.4924	-0.965648	-0.870608
C7	2.56684	1.43048	3.59551	2.00375	2.39914	1.36	0.516501	1.84619	1.0027	1.18135
Rnf160	0.809735	1.90708	2.40789	5.67105	2.69894	-0.304479	0.931365	1.26777	2.50362	1.09957
Zfp72	1.34826	1.73632	2.58095	3.32381	2.24733	0.431097	0.796032	1.3679	1.73284	1.08197
Mum1l1	1.47863	1.9359	2.24675	2.94156	2.15071	0.564264	0.953003	1.16784	1.55658	1.06042
Rif1	1.05747	1.88506	2.28856	4.0796	2.32767	0.0806185	0.914609	1.19444	2.02843	1.05452
Timp1	2.74194	1.91935	2.20779	1.54545	2.10363	1.45519	0.940621	1.1426	0.628031	1.04161
Ccng1	1.84536	1.26117	3.3354	2.2795	2.18036	0.883903	0.334761	1.73786	1.18872	1.03631
Abca1	2.28311	1.73059	2.38095	1.80476	2.04985	1.191	0.791267	1.25154	0.851809	1.0214
Cep290	0.842365	1.72906	2.375	4.875	2.45536	-0.247483	0.789991	1.24793	2.2854	1.01896
Spef2	0.881057	1.84141	2.1978	4.59341	2.37842	-0.182692	0.880811	1.13606	2.19956	1.00844
Dnajc13	1.0989	2.03297	1.96078	3.62745	2.18003	0.136062	1.02359	0.971431	1.85896	0.997509
Dnahc14	1.28378	2.02703	1.93878	3.06122	2.0777	0.360402	1.01937	0.955146	1.61411	0.987256
Dnahc3	1.87712	2.27542	1.71705	2.0814	1.98775	0.90852	1.18614	0.779936	1.05755	0.983035
Ccdc144b	1.20536	2.19196	1.76471	3.20915	2.09279	0.269461	1.13222	0.819428	1.68219	0.975826
Cnn3	2.07143	1.59524	2.37273	1.82727	1.96667	1.05063	0.673772	1.24655	0.869692	0.960159
Cmtm3	2.13585	1.77358	2.12782	1.76692	1.95104	1.09481	0.826668	1.08938	0.821235	0.958022
Npl	1.89121	1.39331	2.70659	1.99401	1.99628	0.919312	0.478512	1.43647	0.995674	0.957493
Ppp2r3c	1.00737	1.78085	2.11197	3.73359	2.15844	0.0105886	0.832564	1.07859	1.90056	0.955576
Mynn	1.12397	1.78512	2.09231	3.32308	2.08112	0.1686	0.836024	1.0651	1.73252	0.95056
Nuf2	1.03135	1.87774	1.98193	3.60843	2.12486	0.0445312	0.909	0.986904	1.85137	0.947952
Sfrs3	0.985075	2.02985	1.83333	3.77778	2.15651	-0.0216951	1.02137	0.874469	1.91754	0.947921
Cylc2	1.41988	1.90643	1.95177	2.62058	1.97467	0.505772	0.930876	0.964782	1.38989	0.947829
Hspd1	1.288	1.888	1.96341	2.87805	2.00437	0.365133	0.916859	0.973365	1.52509	0.945112
Stk33	1.1039	1.83983	2.00787	3.34646	2.07451	0.142604	0.87957	1.00567	1.74263	0.942619
Il1r1	2.10667	1.97333	1.85882	1.74118	1.92	1.07496	0.980635	0.89439	0.800062	0.937512
Zfp558	0.960894	1.81564	2	3.77907	2.1389	-0.057551	0.86048	1	1.91803	0.93024
Cc2d2b	1.02206	1.88235	1.91724	3.53103	2.08817	0.0314782	0.912537	0.939032	1.82009	0.925785
Sgk3	1.21505	1.78495	2.01786	2.96429	1.99554	0.28102	0.835881	1.01282	1.56768	0.924352
Chuk	1.32323	1.93939	1.84507	2.70423	1.95298	0.404066	0.955606	0.883676	1.43522	0.919641
Lipa	1.95181	1.78313	2	1.82716	1.89053	0.964811	0.834414	1	0.869603	0.917207
Lrg1	2.36923	2.03077	1.73034	1.48315	1.90337	1.24442	1.02203	0.791053	0.568661	0.90654
Ankrd32	0.981481	1.71296	2.03846	3.55769	2.07265	-0.026967	0.776494	1.02748	1.83094	0.901987
Dnahc12	1.02449	1.79184	1.94574	3.4031	2.04129	0.0349056	0.841439	0.960316	1.76685	0.900878
Shcbp1	0.920732	1.79268	1.9359	3.76923	2.10464	-0.119147	0.84212	0.953003	1.91427	0.897561
Setd2	0.906977	1.71429	2.00735	3.79412	2.10568	-0.140863	0.777608	1.00529	1.92376	0.891451
Cpe	1.81404	1.40702	2.43868	1.89151	1.88781	0.859202	0.49264	1.2861	0.919538	0.88937
Kif15	1.05164	1.80751	1.85124	3.18182	1.97305	0.0726453	0.854005	0.888492	1.66985	0.871248
Fam178a	1.305	1.73	1.93333	2.56296	1.88282	0.38405	0.790772	0.95109	1.35781	0.870931
Gstk1	1.76113	0.979757	3.39844	1.89062	2.00749	0.816504	-0.029504	1.76487	0.918863	0.867684
Zfp759	1.18239	1.80503	1.84314	2.81373	1.91107	0.241706	0.852024	0.882164	1.49248	0.867094
Cfhr3	1.12288	1.87712	1.76667	2.95333	1.93	0.167206	0.90852	0.82103	1.56234	0.864775
Cdc25c	1.25735	1.80147	1.83871	2.63441	1.88299	0.33039	0.849175	0.878694	1.39748	0.863934
Ifnar2	1.73427	1.13287	2.91765	1.90588	1.92267	0.794325	0.179979	1.54481	0.930459	0.862392
Gm4776	1.44248	1.73451	1.89535	2.27907	1.83785	0.528549	0.794531	0.922463	1.18845	0.858497
Gm13034	1.04202	1.79832	1.82353	3.14706	1.95273	0.0593785	0.846649	0.866733	1.654	0.856691
Gm10629	1.875	1.9375	1.69014	1.74648	1.81228	0.906891	0.954196	0.757143	0.804449	0.85567
Ankrd49	0.944938	1.74778	1.87324	3.46479	2.00769	-0.0817087	0.805523	0.905535	1.79277	0.855529
Cfhr1	1.04545	1.74242	1.86486	3.10811	1.94021	0.0641303	0.801096	0.899071	1.63604	0.850084
Lifr	1.41667	1.91026	1.7	2.29231	1.82981	0.5025	0.933766	0.765535	1.1968	0.849651
Ttc27	1.37647	1.85882	1.74627	2.35821	1.83494	0.460974	0.89439	0.804276	1.23769	0.849333
Tmem47	1.77348	1.18785	2.72034	1.82203	1.87592	0.826584	0.248347	1.44379	0.86555	0.846067
Lias	1.20513	1.74786	1.84314	2.6732	1.86733	0.269187	0.805592	0.882164	1.41857	0.843878
Aqp8	1.79916	1.75732	1.82979	1.78723	1.79338	0.847326	0.813379	0.871676	0.837729	0.842527
Akd1	1.18349	1.77523	1.8042	2.70629	1.8673	0.243043	0.828005	0.851356	1.43632	0.839681
Gm4942	1.04695	1.75117	1.82787	3.05738	1.92084	0.0661903	0.808322	0.870163	1.61229	0.839242
Nup210l	1.06589	1.75969	1.80921	2.98684	1.90541	0.0920606	0.815321	0.85536	1.57862	0.835341
Cenpp	0.967568	1.77838	1.77228	3.25743	1.94391	-0.0475657	0.830562	0.825604	1.70373	0.828083
Med4	1.74286	1.95714	1.60526	1.80263	1.77697	0.801454	0.968749	0.68281	0.850105	0.825779
Cage1	1.23481	1.82597	1.71923	2.54231	1.83058	0.304285	0.868661	0.781763	1.34614	0.825212
Caps2	1.19355	1.81935	1.71296	2.61111	1.83424	0.255257	0.863427	0.776494	1.38466	0.81996
Zfp518	0.989209	1.76619	1.76282	3.14744	1.91641	-0.0156533	0.820638	0.817886	1.65418	0.819262
Ppil4	1.15481	1.72803	1.79221	2.68182	1.83922	0.207658	0.789131	0.841738	1.42321	0.815435
Lipg	1.72611	1.31847	2.31624	1.76923	1.78251	0.787528	0.398866	1.21178	0.823122	0.805325
Mki67ip	1.2598	1.71569	1.7483	2.38095	1.77619	0.333199	0.778786	0.805952	1.25154	0.792369
