# Supplementary material for: Comparative testicular transcriptome of wild type and globozoospermic Dpy19l2 knock out mice
Source: Basic Clin Androl. 2013 Sep 3;23:7. doi: 10.1186/2051-4190-23-7 (PMC4346239; doi:10.1186/2051-4190-23-7)
Supplement: Supplementary file 3 — Additional file 3: Table S3: PANTHER output of all deregulated genes in Dpy19l2 KO mice. (XLS 60 KB) [file 12610_2013_8_MOESM3_ESM.xls]

## Sheet: pantherGeneList (1)
			Additional file 3: Table S3. PANTHER output of all deregulated genes in Dpy19l2 KO mice.
Gene ID	Mapped ID	Gene name, Gene symbole orthologue	Panther Family / subfamily	GO molecular Function	GO Biological process	Go cellular component	PANTHER protein class	pathway
MOUSE|MGI=MGI=1914967|UniProtKB=Q9CPP7	Lipg	Gastric triacylglycerol lipase;LIPG;ortholog	SUBFAMILY NOT NAMED (PTHR11005:SF0)	lipase activity	lipid metabolic process		lipase	Androgen/estrogene/progesterone biosynthesis->Cholesterol esterase;;
MOUSE|MGI=MGI=88350|UniProtKB=P48967	Cdc25c	M-phase inducer phosphatase 3;MPIP3;ortholog	M-PHASE INDUCER PHOSPHATASE 3 (DUAL SPECIFICITY PHOSPHATASE CDC25C) (PTHR10828:SF28)	phosphoprotein phosphatase activity;phosphoprotein phosphatase activity	cell cycle;phosphate metabolic process;protein modification process;cell cycle		protein phosphatase;protein phosphatase	p53 pathway->Cell division cycle 25C;;
MOUSE|MGI=MGI=1934604|UniProtKB=Q99M04	Lias	Lipoyl synthase, mitochondrial;LIAS;ortholog	LIPOYL SYNTHASE (PTHR10949:SF0)	transferase activity			transferase	Lipoate_biosynthesis->Lipoate synthase;;
MOUSE|MGI=MGI=1098243|UniProtKB=O35664	Ifnar2	Interferon alpha/beta receptor 2;INAR2;ortholog	INTERFERON-ALPHA/BETA RECEPTOR BETA CHAIN (PTHR20859:SF23)	interferon receptor activity	natural killer cell activation;response to interferon-gamma;macrophage activation;induction of apoptosis;negative regulation of apoptosis;cytokine-mediated signaling pathway;MAPKKK cascade;induction of apoptosis;negative regulation of apoptosis;I-kappaB kinase/NF-kappaB cascade;JAK-STAT cascade;cell-cell signaling;cytokine-mediated signaling pathway;MAPKKK cascade;induction of apoptosis;negative …		type I cytokine receptor;type II cytokine receptor;defense/immunity protein	Inflammation mediated by chemokine and cytokine signaling pathway->Cytokine receptor;;
MOUSE|MGI=MGI=1098243|UniProtKB=F6XX07	Ifnar2	Uncharacterized protein;F6XX07;ortholog	INTERLEUKIN-10 RECEPTOR BETA CHAIN (PTHR20859:SF10)	interferon receptor activity	natural killer cell activation;macrophage activation;induction of apoptosis;cytokine-mediated signaling pathway;MAPKKK cascade;induction of apoptosis;JAK-STAT cascade;cell-cell signaling;cytokine-mediated signaling pathway;MAPKKK cascade;induction of apoptosis;JAK-STAT cascade;cell-cell signaling;cellular defense response;blood coagulation		type I cytokine receptor;type II cytokine receptor;defense/immunity protein	Inflammation mediated by chemokine and cytokine signaling pathway->Cytokine receptor;;Interleukin signaling pathway->Interleukin receptor beta subunit;;;
MOUSE|MGI=MGI=99607|UniProtKB=P41233	Abca1	ATP-binding cassette sub-family A member 1;ABCA1;ortholog	ABCA1 (PTHR19229:SF34)	ATPase activity, coupled to transmembrane movement of substances;transmembrane transporter activity	lipid transport;phospholipid metabolic process;cholesterol metabolic process		ATP-binding cassette (ABC) transporter
MOUSE|MGI=MGI=101932|UniProtKB=Q00493	Cpe	Carboxypeptidase E;CBPE;ortholog	CARBOXYPEPTIDASE E/H (PTHR11532:SF6)	metallopeptidase activity	proteolysis		metalloprotease;metalloprotease	Vasopressin synthesis->Exopeptidase;;
MOUSE|MGI=MGI=1921341|UniProtKB=Q9DCJ9	Npl	N-acetylneuraminate lyase;NPL;ortholog	SUBFAMILY NOT NAMED (PTHR12128:SF10)	lyase activity	cellular amino acid biosynthetic process		lyase	Lysine biosynthesis->Dihydrodipicolinate synthase;;N-acetylglucosamine metabolism->N-acetylneuraminate lyase;;;
MOUSE|MGI=MGI=2445062|UniProtKB=Q4VA55	Mum1l1	PWWP domain-containing protein MUM1L1;MUML1;ortholog	SUBFAMILY NOT NAMED (PTHR31333:SF0)
MOUSE|MGI=MGI=102890|UniProtKB=P51945	Ccng1	Cyclin-G1;CCNG1;ortholog	CYCLIN-G1 (PTHR10177:SF59)	protein binding;kinase activator activity;kinase regulator activity	spermatogenesis;mitosis;mitosis		kinase activator	p53 pathway feedback loops 2->CYCLIN G;;p53 pathway->Cyclin G;;p53 pathway feedback loops 2->cyclin G;;;;
MOUSE|MGI=MGI=2676368|UniProtKB=D4AFX7	Dnajc13	Protein Dnajc13;D4AFX7;ortholog	DNAJ HOMOLOG SUBFAMILY C MEMBER 13 (PTHR24078:SF25)	protein disulfide isomerase activity;protein binding;kinase inhibitor activity;kinase regulator activity	neurotransmitter secretion;intracellular protein transport;exocytosis;cell cycle;synaptic transmission;protein folding;protein modification process;cell cycle;synaptic transmission		membrane traffic protein;isomerase;kinase inhibitor;chaperone
MOUSE|MGI=MGI=98285|UniProtKB=P84104	Sfrs3	Serine/arginine-rich splicing factor 3;SRSF3;ortholog	SPLICING FACTOR, ARGININE/SERINE-RICH 3 (PTHR10548:SF8)	RNA splicing factor activity, transesterification mechanism;mRNA binding	nuclear mRNA splicing, via spliceosome		mRNA splicing factor
MOUSE|MGI=MGI=2142979|UniProtKB=E9Q8V6	Dennd4a	Protein Dennd4a;E9Q8V6;ortholog	C-MYC PROMOTER BINDING PROTEIN (PTHR12296:SF4)		transcription from RNA polymerase II promoter
MOUSE|MGI=MGI=1924968|UniProtKB=E9Q6U3	Fam178a	Protein FAM178A;E9Q6U3;ortholog	SUBFAMILY NOT NAMED (PTHR16046:SF4)
MOUSE|MGI=MGI=1923513|UniProtKB=Q9DCM2	Gstk1	Glutathione S-transferase kappa 1;GSTK1;ortholog	SUBFAMILY NOT NAMED (PTHR13887:SF2)		protein metabolic process		transfer/carrier protein
MOUSE|MGI=MGI=2384917|UniProtKB=Q6A078	Cep290	Centrosomal protein of 290 kDa;CE290;ortholog	SUBFAMILY NOT NAMED (PTHR18879:SF3)
MOUSE|MGI=MGI=1918116|UniProtKB=Q9D5W6	Slco6d1	MCG6225;Q9D5W6;ortholog	TESTIS-SPECIFIC ORGANIC ANION TRANSPORTER (PTHR11388:SF4)	transmembrane transporter activity	anion transport		transporter
MOUSE|MGI=MGI=2444662|UniProtKB=P0CW70	Dpy19l2	Protein dpy-19 homolog 2;D19L2;ortholog	SUBFAMILY NOT NAMED (PTHR31488:SF0)
MOUSE|MGI=MGI=1922801|UniProtKB=Q9QYI7	Dnajb8	DnaJ homolog subfamily B member 8;DNJB8;ortholog	SUBFAMILY NOT NAMED (PTHR24077:SF15)		spermatogenesis;immune system process;negative regulation of apoptosis;protein folding;proteolysis;response to stress		chaperonin
MOUSE|MGI=MGI=1914631|UniProtKB=Q9CQA5	Med4	Mediator of RNA polymerase II transcription subunit 4;MED4;ortholog	SUBFAMILY NOT NAMED (PTHR13208:SF0)	transcription factor activity;transcription factor activity	transcription initiation from RNA polymerase II promoter		transcription factor
MOUSE|MGI=MGI=3643324|UniProtKB=Q8C0V7	Gm4776	Sperm motility kinase W;SMKW;ortholog	SPERM MOTILITY KINASE W (PTHR24343:SF8)	protein kinase activity	spermatogenesis;immune system process;muscle contraction;cell cycle;calcium-mediated signaling;gluconeogenesis;protein amino acid phosphorylation;cell cycle;calcium-mediated signaling;mesoderm development;mammary gland development;response to stress		non-receptor serine/threonine protein kinase;non-receptor serine/threonine protein kinase
MOUSE|MGI=MGI=2138169|UniProtKB=Q61406	Cfhr1	Complement factor H-related 1;Q61406;ortholog	COMPLEMENT FACTOR H-RELATED (PTHR19325:SF33)	serine-type peptidase activity;metallopeptidase activity;receptor activity;lipid transporter activity	complement activation;signal transduction;cell-cell adhesion;proteolysis;signal transduction;cell-cell adhesion;blood coagulation		apolipoprotein;receptor;metalloprotease;serine protease;metalloprotease;serine protease;complement component;cell adhesion molecule
MOUSE|MGI=MGI=107720|UniProtKB=E9QPU2	Dnahc12	Protein Dnahc12;E9QPU2;ortholog	DYNEIN HEAVY CHAIN DOMAIN-CONTAINING PROTEIN 2 (PTHR10676:SF131)	microtubule motor activity;hydrolase activity;structural constituent of cytoskeleton	spermatogenesis;fertilization;intracellular protein transport;vesicle-mediated transport;mitosis;cell motion;mitosis;chromosome segregation;cellular component morphogenesis;cellular component morphogenesis;cellular component morphogenesis	microtubule	hydrolase;microtubule binding motor protein	Huntington disease->Dynein complex;;
MOUSE|MGI=MGI=1930842|UniProtKB=Q8VE42	Ankrd49	Ankyrin repeat domain-containing protein 49;ANR49;ortholog	SUBFAMILY NOT NAMED (PTHR24144:SF0)	protein binding;kinase inhibitor activity;kinase regulator activity	cell cycle;cell cycle		kinase inhibitor
MOUSE|MGI=MGI=2145448|UniProtKB=Q8R3P9	Ankrd32	Ankyrin repeat domain-containing protein 32;ANR32;ortholog	TOPBP1 (PTHR13561:SF6)	nucleic acid binding	cell cycle;DNA replication;cell cycle;establishment or maintenance of chromatin architecture;establishment or maintenance of chromatin architecture		nucleic acid binding
MOUSE|MGI=MGI=1930009|UniProtKB=Q9JK24	Ppp2r3c	Serine/threonine-protein phosphatase 2A regulatory subunit B'' subunit gamma;P2R3C;ortholog	PHOSPHATASE SUBUNIT GENE G4-1 (PTHR12085:SF3)		protein amino acid phosphorylation		phosphatase;phosphatase
MOUSE|MGI=MGI=1921681|UniProtKB=E9Q1J0	Zfp558	Protein Zfp558;E9Q1J0;ortholog	SUBFAMILY NOT NAMED (PTHR24381:SF80)	transcription factor activity;transcription factor activity	spermatogenesis;regulation of transcription from RNA polymerase II promoter		KRAB box transcription factor
MOUSE|MGI=MGI=1339972|UniProtKB=O35490	Bhmt	Betaine--homocysteine S-methyltransferase 1;BHMT1;ortholog	BETAINE:HOMOCYSTEINE METHYLTRANSFERASE (PTHR21091:SF5)	oxidoreductase activity;methyltransferase activity;carboxy-lyase activity	porphyrin metabolic process;cellular amino acid biosynthetic process		methyltransferase;reductase;decarboxylase
MOUSE|MGI=MGI=1891408|UniProtKB=Q6XBJ3	Onecut2	One cut domain family member 2;ONEC2;ortholog	ONE CUT DOMAIN FAMILY MEMBER 2 (PTHR14057:SF10)	transcription factor activity;transcription factor activity	regulation of transcription from RNA polymerase II promoter		homeobox transcription factor;nucleic acid binding
MOUSE|MGI=MGI=96545|UniProtKB=P13504	Il1r1	Interleukin-1 receptor type 1;IL1R1;ortholog	INTERLEUKIN-1 RECEPTOR TYPE I, IL-1R-1 (PTHR11890:SF8)	cytokine receptor activity	immune system process;cytokine-mediated signaling pathway;cytokine-mediated signaling pathway		type I cytokine receptor	p38 MAPK pathway->interleukin-1 receptor;;
MOUSE|MGI=MGI=2447162|UniProtKB=Q99LJ5	Cmtm3	CKLF-like MARVEL transmembrane domain-containing protein 3;CKLF3;ortholog	CHEMOKINE-LIKE FACTOR SUPER FAMILY MEMBER 3 (PTHR22776:SF3)	structural constituent of myelin sheath	neurological system process;signal transduction;signal transduction		myelin protein
MOUSE|MGI=MGI=96788|UniProtKB=P42703	Lifr	Leukemia inhibitory factor receptor;LIFR;ortholog	LEUKEMIA INHIBITORY FACTOR RECEPTOR (PTHR23036:SF8)	cytokine receptor activity;cytokine activity	B cell mediated immunity;cytokine-mediated signaling pathway;MAPKKK cascade;JAK-STAT cascade;cell-cell signaling;cytokine-mediated signaling pathway;MAPKKK cascade;JAK-STAT cascade;cell-cell signaling;ectoderm development;mesoderm development;nervous system development;hemopoiesis;mammary gland development;response to stimulus		cytokine;type I cytokine receptor;defense/immunity protein
MOUSE|MGI=MGI=1915199|UniProtKB=Q91VE6	Mki67ip	MKI67 FHA domain-interacting nucleolar phosphoprotein;MK67I;ortholog	PUTATIVE UNCHARACTERIZED PROTEIN (PTHR24011:SF16)	RNA splicing factor activity, transesterification mechanism;DNA replication origin binding;single-stranded DNA binding;transcription factor activity;poly(A) RNA binding;transcription factor activity	cell cycle;DNA replication;transcription from RNA polymerase II promoter;nuclear mRNA splicing, via spliceosome;mRNA polyadenylation;protein metabolic process;cell cycle;ectoderm development;nervous system development	ribonucleoprotein complex	transcription factor;DNA binding protein;mRNA polyadenylation factor;mRNA splicing factor;ribonucleoprotein
MOUSE|MGI=MGI=1918463|UniProtKB=Q5IR70	Cage1	Cancer-associated gene 1 protein homolog;CAGE1;ortholog
MOUSE|MGI=MGI=2443963|UniProtKB=Q8BYR5	Caps2	Calcium-dependent secretion activator 2;CAPS2;ortholog	SUBFAMILY NOT NAMED (PTHR12166:SF0)	calcium ion binding			calcium-binding protein
MOUSE|MGI=MGI=99484|UniProtKB=E9QNL4	Chuk	Inhibitor of nuclear factor kappa-B kinase subunit alpha;E9QNL4;ortholog	INHIBITOR OF NUCLEAR FACTOR KAPPA-B KINASE ALPHA (PTHR22969:SF8)	protein kinase activity	immune response;I-kappaB kinase/NF-kappaB cascade;protein amino acid phosphorylation;I-kappaB kinase/NF-kappaB cascade;response to stimulus		non-receptor serine/threonine protein kinase;non-receptor serine/threonine protein kinase	Interleukin signaling pathway->Inhibitor of kappa-B kinase;;Apoptosis signaling pathway->Inhibitor of kappa-B kinase;;T cell activation->Inhibitor of kappa-B kinase;;Toll receptor signaling pathway->IkappaB_alpha Kinase;;B cell activation->Inhibitor of kappa-B kinase;;;;;;
MOUSE|MGI=MGI=2177570|UniProtKB=Q9JJG6	Tmem47	Transmembrane protein 47;TMM47;ortholog	SUBFAMILY NOT NAMED (PTHR14399:SF0)		apoptosis			p53 pathway->p53 apoptosis effector related to PMP-22;;
MOUSE|MGI=MGI=95321|UniProtKB=P21995	Emb	Embigin;EMB;ortholog	EMBIGIN (PTHR10075:SF4)		cell surface receptor linked signal transduction;cell surface receptor linked signal transduction	plasma membrane	transmembrane receptor regulatory/adaptor protein
MOUSE|MGI=MGI=3033356|UniProtKB=Q0VFY0	Zfp72	Protein Zfp72;Q0VFY0;ortholog	SUBFAMILY NOT NAMED (PTHR24384:SF44)	transcription factor activity;transcription factor activity	regulation of transcription from RNA polymerase II promoter		KRAB box transcription factor
MOUSE|MGI=MGI=2179326|UniProtKB=Q4KMM3	C7	Oxidation resistance protein 1;OXR1;ortholog	SUBFAMILY NOT NAMED (PTHR23354:SF17)
MOUSE|MGI=MGI=1914227|UniProtKB=Q99P69	Nuf2	Kinetochore protein Nuf2;NUF2;ortholog	KINETOCHORE PROTEIN NUF2 (PTHR21650:SF2)	structural molecule activity	mitosis;mitosis;chromosome segregation		structural protein
MOUSE|MGI=MGI=1195271|UniProtKB=P56404	Aqp8	Aquaporin-8;AQP8;ortholog	AQUAPORIN 8 (PTHR19139:SF25)	transmembrane transporter activity	transport		transporter;transfer/carrier protein
MOUSE|MGI=MGI=1913586|UniProtKB=Q9CZ92	Cenpp	Centromere protein P;CENPP;ortholog
MOUSE|MGI=MGI=1931415|UniProtKB=Q99MD8	Mynn	Myoneurin;MYNN;ortholog	SUBFAMILY NOT NAMED (PTHR24375:SF0)	transcription factor activity;transcription factor activity	regulation of transcription from RNA polymerase II promoter		KRAB box transcription factor
MOUSE|MGI=MGI=1338802|UniProtKB=Q9Z179	Shcbp1	SHC SH2 domain-binding protein 1;SHCBP;ortholog	SHC SH2-DOMAIN BINDING PROTEIN 1 (PTHR14695:SF4)
MOUSE|MGI=MGI=1926163|UniProtKB=Q6A009	Rnf160	E3 ubiquitin-protein ligase listerin;LTN1;ortholog	SUBFAMILY NOT NAMED (PTHR12389:SF0)	ubiquitin-protein ligase activity	protein metabolic process		ubiquitin-protein ligase
MOUSE|MGI=MGI=3642566|UniProtKB=F6YK59	Gm9805	Protein Gm9805;F6YK59;ortholog	SUBFAMILY NOT NAMED (PTHR24384:SF18)	transcription factor activity;transcription factor activity	regulation of transcription from RNA polymerase II promoter		KRAB box transcription factor
MOUSE|MGI=MGI=1924845|UniProtKB=Q9D2F7	Nup210l	Nuclear pore membrane glycoprotein 210-like;P210L;ortholog	SUBFAMILY NOT NAMED (PTHR23019:SF0)		intracellular protein transport;nuclear transport		membrane traffic protein
MOUSE|MGI=MGI=1919244|UniProtKB=Q9DAW9	Cnn3	Calponin-3;CNN3;ortholog	SUBFAMILY NOT NAMED (PTHR18959:SF7)	structural constituent of cytoskeleton;actin binding	muscle contraction	actin cytoskeleton	non-motor actin binding protein
MOUSE|MGI=MGI=1919922|UniProtKB=B2RRF6	Zfp518	Zinc finger protein 518A;Z518A;ortholog	ZINC FINGER PROTEIN PLAG1 (PLEIOMORPHIC ADENOMA GENE 1 PROTEIN) (PTHR10032:SF63)	transcription factor activity;transcription factor activity	regulation of transcription from RNA polymerase II promoter		KRAB box transcription factor
MOUSE|MGI=MGI=2152419|UniProtKB=Q924X7	Stk33	Serine/threonine-protein kinase 33;STK33;ortholog	SERINE/THREONINE-PROTEIN KINASE 33 (PTHR24347:SF50)	protein kinase activity;structural constituent of cytoskeleton;microtubule binding	immune system process;muscle contraction;neurological system process;meiosis;calcium-mediated signaling;protein amino acid phosphorylation;meiosis;calcium-mediated signaling;cellular component morphogenesis;cellular component morphogenesis;ectoderm development;cellular component morphogenesis;nervous system development;response to stress	microtubule	non-receptor serine/threonine protein kinase;non-receptor serine/threonine protein kinase;non-motor microtubule binding protein
MOUSE|MGI=MGI=2683040|UniProtKB=Q8BW94	Dnahc3	Dynein heavy chain 3, axonemal;DYH3;ortholog	DYNEIN HEAVY CHAIN 3, AXONEMAL (PTHR10676:SF225)	microtubule motor activity;hydrolase activity;structural constituent of cytoskeleton	spermatogenesis;fertilization;intracellular protein transport;vesicle-mediated transport;mitosis;cell motion;mitosis;chromosome segregation;cellular component morphogenesis;cellular component morphogenesis;cellular component morphogenesis	microtubule	hydrolase;microtubule binding motor protein	Huntington disease->Dynein complex;;
MOUSE|MGI=MGI=99927|UniProtKB=P00848	ATP6	ATP synthase subunit a;ATP6;ortholog	ATP SYNTHASE SUBUNIT A (PTHR11410:SF0)	hydrolase activity;cation transmembrane transporter activity;hydrogen ion transporting ATP synthase activity, rotational mechanism	cation transport	proton-transporting ATP synthase complex	ATP synthase;hydrolase	ATP synthesis->ATP synthetase F0;;
MOUSE|MGI=MGI=107659|UniProtKB=P09235	Ifna9	Interferon alpha-9;IFNA9;ortholog	INTERFERON ALPHA (PTHR11691:SF9)	hematopoietin/interferon-class (D200-domain) cytokine receptor binding	response to interferon-gamma;macrophage activation;induction of apoptosis;negative regulation of apoptosis;cytokine-mediated signaling pathway;MAPKKK cascade;induction of apoptosis;negative regulation of apoptosis;I-kappaB kinase/NF-kappaB cascade;JAK-STAT cascade;cell-cell signaling;cytokine-mediated signaling pathway;MAPKKK cascade;induction of apoptosis;negative regulation of apoptosis;I-kappa…		interferon superfamily
MOUSE|MGI=MGI=1921446|UniProtKB=Q8CD92	Ttc27	Tetratricopeptide repeat protein 27;TTC27;ortholog	SUBFAMILY NOT NAMED (PTHR16193:SF0)
MOUSE|MGI=MGI=1914668|UniProtKB=Q9CXG3	Ppil4	Peptidyl-prolyl cis-trans isomerase-like 4;PPIL4;ortholog	PEPTIDYL-PROLYL CIS-TRANS ISOMERASE-LIKE 4 (PTHR11071:SF27)	isomerase activity	immune system process;intracellular protein transport;nuclear transport;protein folding		isomerase
MOUSE|MGI=MGI=98752|UniProtKB=P12032	Timp1	Metalloproteinase inhibitor 1;TIMP1;ortholog	METALLOPROTEINASE INHIBITOR 1 (PTHR11844:SF5)	protein binding;metalloendopeptidase inhibitor activity	proteolysis		metalloprotease inhibitor
MOUSE|MGI=MGI=2446280|UniProtKB=Q7M6X3	Zfp759	Protein Zfp759;Q7M6X3;ortholog	SUBFAMILY NOT NAMED (PTHR24384:SF19)	transcription factor activity;transcription factor activity	regulation of transcription from RNA polymerase II promoter		KRAB box transcription factor
MOUSE|MGI=MGI=96242|UniProtKB=P63038	Hspd1	60 kDa heat shock protein, mitochondrial;CH60;ortholog	CHAPERONIN-60KDA, CH60 (PTHR11353:SF9)		protein folding;protein complex assembly		chaperonin
MOUSE|MGI=MGI=2182368|UniProtKB=Q9ERE3	Sgk3	Serine/threonine-protein kinase Sgk3;SGK3;ortholog	SERINE/THREONINE-PROTEIN KINASE SGK3 (PTHR24356:SF121)	protein kinase activity;calcium ion binding;calmodulin binding;calcium-dependent phospholipid binding	negative regulation of apoptosis;cell cycle;negative regulation of apoptosis;calcium-mediated signaling;protein amino acid phosphorylation;cell cycle;negative regulation of apoptosis;calcium-mediated signaling		non-receptor serine/threonine protein kinase;transfer/carrier protein;non-receptor serine/threonine protein kinase;annexin;calmodulin
MOUSE|MGI=MGI=1098258|UniProtKB=Q6P9L6	Kif15	Kinesin-like protein KIF15;KIF15;ortholog	SUBFAMILY NOT NAMED (PTHR24115:SF91)	microtubule motor activity;structural constituent of cytoskeleton	intracellular protein transport;vesicle-mediated transport;mitosis;meiosis;cytokinesis;mitosis;meiosis;chromosome segregation;cellular component morphogenesis;cellular component morphogenesis;cellular component morphogenesis	microtubule	microtubule binding motor protein
MOUSE|MGI=MGI=2681852|UniProtKB=E9PVZ3	Ccdc144b	Protein Ccdc144b;E9PVZ3;ortholog	SUBFAMILY NOT NAMED (PTHR24147:SF0)
MOUSE|MGI=MGI=102935|UniProtKB=Q07916	Emb	POU domain, class 6, transcription factor 1;PO6F1;ortholog	POU DOMAIN, CLASS 6, TRANSCRIPTION FACTOR 1 (PTHR11636:SF6)	transcription factor activity;transcription factor activity	regulation of transcription from RNA polymerase II promoter		homeobox transcription factor
MOUSE|MGI=MGI=1352450|UniProtKB=P17515	C7	C-X-C motif chemokine 10;CXL10;ortholog	C-X-C MOTIF CHEMOKINE 10 (PTHR10179:SF5)	chemokine activity	response to interferon-gamma;macrophage activation;cytokine-mediated signaling pathway;JNK cascade;I-kappaB kinase/NF-kappaB cascade;calcium-mediated signaling;cell-cell signaling;cell motion;cytokine-mediated signaling pathway;JNK cascade;I-kappaB kinase/NF-kappaB cascade;calcium-mediated signaling;cell-cell signaling;mesoderm development;angiogenesis;cellular defense response		chemokine	Inflammation mediated by chemokine and cytokine signaling pathway->Chemokine;;
